# Supplementary material for: A Seriation Approach for Visualization-Driven Discovery of Co-Expression Patterns in Serial Analysis of Gene Expression (SAGE) Data
Source: PLoS One. 2008 Sep 12;3(9):e3205. doi: 10.1371/journal.pone.0003205 (PMC2527533; doi:10.1371/journal.pone.0003205)
Supplement: Figure S3 — Contig membership of genes expressed in retinal SAGE libraries. (0.12 MB XLS) [file pone.0003205.s003.xls]

## Sheet: Suppl_fig3
SAGE Tag	Gene Name	Cluster	Contig
ATAAGGGATT	Ugalt2	7	1
GCTGCCAGGG	Bag1	19	1
CTGTAATCTT	9430063L05Rik	19	1
CTCCCACCTT	Nufip1	19	1
GGCCTCTGGC	-	24	1
GAACTTAAAG	5330414D10Rik	24	1
TCTTTGTGGG	Mmd	10	1
TGATGTTAAC	Hk2	10	1
ACAAGACACA	1300006L01Rik	4	1
CTTTAAAAAA	4022440C11Rik	20	1
TTAAAATTTA	4732496G21Rik	20	1
TACGGAAATG	4732486I23Rik	20	1
GAACATAATA	2900021I12Rik	17	1
TAACTTGTAG	Bnip3l	17	1
ATTTTTACCT	0610030H11Rik	4	1
CAAAAATAAA	Eno1	4	1
TACTGCTGAT	Ccni	17	1
CTATTTAATT	AU040320	17	1
GATCCCCTCT	Apbb1	19	1
GGCCAGTTGG	1810008O21Rik	16	1
GGAAAATGGC	Ddost	20	1
GATTGTCAAA	Fkbp3	4	1
TTTTGCTATG	Anapc11	4	1
GTGACGGCTG	Tpt1	11	1
GAATAATAAA	Hspa8	4	1
AGAAATAAAT	B230396O12Rik	4	1
TTTGTGTCAA	4930415K17Rik	4	1
TATTGAAATA	2810452K22Rik	4	1
GTAAAAAAAA	Prkag1	4	1
TTTGTTAAAA	Rtp801-pending	4	1
CACCCAGACC	MGC18873	4	1
GATTTTATTT	Pcbp1	4	1
TGAAAAAAAA	Retnla	4	1
ATAAAAAAAA	5530401P19Rik	4	1
TTAATAAAAT	Mrpl13	4	1
CAATAAACTG	Sui1-rs1	4	1
CCTTTCAAAA	Gtf2i	4	1
AAATAAATAA	2610016F04Rik	4	1
TGGTGACAAA	2010004J23Rik	4	1
TCGCCACGGA	Lsm2	4	1
TTTCTACGTA	-	4	1
TGAACAGAAA	9930116P15Rik	4	1
GGGGTTGGGG	4930441L02Rik	20	1
GCAGATGGCA	Kcnk1	4	1
TATCCAGTTG	Slbp	11	1
GTTGAAGTAA	1810037I17Rik	11	1
GCTGGTTTAA	-	4	1
TGGGTTGTTT	Tpt1	4	1
TAATAGTAAC	Cox5a	4	1
GTTTTAAAAA	Enpp3	4	1
TAATAAAATG	-	4	1
CTAGTACCAC	3110003A22Rik	4	1
TTGCTATAGA	Dnclc1	4	1
CCAAGGAAAA	5730544D12Rik	4	1
ATACTGACAC		4	1
TGACTATTAA	1110028C15Rik	4	1
CGGAAGGCGG	Usp15	4	1
ATAACACATA	Cd81	4	1
AGGAGGCTAC		4	1
TTGAAATCAA	Cacnb4	4	1
GCATATTGAA		4	1
GATGCCCCCC	-	4	1
ATGAAATCAA	Pik3r4	4	1
GCACGGGAAT	Popdc3	4	1
ACGTCTCAAA		4	1
GGGTTGGGGA	-	4	1
TGGAAATGAC	-	4	1
GGGCTGGGGA	Nol1	4	1
GGCATTTTAA	Tfdp1	4	1
ATGTTAAAAA	Hnrpk	4	1
CCGTAAAAAA	Echs1	20	1
TGTTCAATCA	Sap18	4	1
GAAGGAAAAA	-	4	1
GTGAAACTAC	Rps4x	4	1
GCAAGCAAAA	Rab5ep-pending	4	1
GATTGTCTTG	Fkbp3	4	1
AATGAGTTTC	1810057B09Rik	4	1
GTGGTTGAAA	Ppil1	11	1
ATGATGGACA	C1qbp	11	1
ACTGTTCTTA	Mrpl36	4	1
GTTTTAAGTC	D4Ertd421e	11	1
ACCTCAGGAA	Hdlbp	11	1
TGAGACAAGG	Cdc42	11	1
TGCATATGTC	Snrpd3	11	1
TGGGTTGTCT	Tpt1	11	1
CCAGGTTATT	Nola3	11	1
GGATTTGGCT	Rplp2	11	1
CTAGTCTTTG	Rps29	11	1
AAGTAAAGCG	Sec61g	11	1
GCAGGCACTC	Tubb5	11	1
CAGACTTGGT	Dutp	11	1
AATGTTTCTG	Pcna	23	1
GCAGTCTGAC	Ccnd1	11	1
CACTGCATTT	Hes1	11	1
AAGGTTGTTT	3230401M21Rik	18	1
CCCCAGGACT	2610318N02Rik	11	1
ACTTTATCAA	Mrps6	11	1
TGATGTATAT	Idb3	11	1
TAAATATTAT	Cdc2a	11	1
AAAACTCCAG	Rps27a	11	1
TCTGGAACAA	Nubp2	4	1
GCAATCTGAT	Pgk1	4	1
ATTTGATTAG	2610524G07Rik	4	1
GACTATATAT	Psma3	4	1
AAAGATTATG	Snx1	4	1
TCAAATATCT	5730536A07Rik	4	1
GGTTTTCAAG	Ubl1	4	1
TACATAATCC	2400003O03Rik	4	1
TGGGTTAGAC	Pfdn1	4	1
TACTCTCCTT	-	4	1
GGCTATTTTA	2810453I06Rik	4	1
TAATATGTAG	2310037I24Rik	4	1
TGGGTTTAGA	Hig1-pending	4	1
CATTATAACT	Dullard	4	1
TCCTGAACCC	Ilf2	4	1
TAATACTCAA	Usmg5	4	1
TATAAGCAAC	Psmc6	4	1
GCATAAAAAA	1700022C02Rik	11	1
ATGGCAATTT	Cfl2	23	1
TGGTGACTAA	Gga2	23	1
CCCACCAGGC	Tcf3	23	1
GCAGGCTGGC	Slc34a1	10	1
GAAAGGGCGG	Cnn3	23	1
AGTTTTTGTT	C030003H22Rik	18	1
ATCACACACT	Galnt7	3	1
GTTAGAACCC	Eif2b1	18	1
AGGCTCATTT	Rps8	23	1
TGTGCAGATG	Fliih	18	1
TGCTCGCAAA	Eef2	18	1
TTGAAGGCAT	Hspa8	18	1
TTACAGAAAT	Taf7	18	1
ATGCAACTAC	Cox6b	18	1
AATGAAATAA	3110002K08Rik	4	1
CAATAAAGTC		11	2
GAAAAAGTGG	H2-Aa	5	2
TATATGACTA	Prim2	5	2
TTTTTTTTTT	Cetn3	18	2
CAGGAACCAC	Rpl37a	5	2
GGCTGCTCTG	Sfrs9	18	2
ACTGCAGATG	Rpl9	5	2
AATTCCCTTT	Top1	5	2
TTTTGTACAA	-	5	2
TTTCCTTCCT	1300011P19Rik	3	2
TAATAAATGA	Deb1	4	2
GCAGGGTGGC	4933406C10Rik	5	2
GCTGCCAGCA	LOC224045	5	2
ATCGGTTCCA	Rps29	5	2
TGGTCAGGAT	Rpl9	18	2
CTCCTCAAAT	LOC231887	18	2
GCCCCAGGGC	Gnb2	5	2
TTGTAAAATC	2600017H08Rik	5	2
TAAAAATTAA	Tceb1l	4	2
GTTTAAAAAG	Stmn2	5	2
AGGTGCCCAG	Gli	5	2
CAGTCCAGAT	Fstl	5	2
CCAGGTATGA	Uba52	5	2
TATTTTTATT	Txnrd1	5	2
TTGACTTTAT	Cyp26a1	18	2
TACATTTTCA	Snrpg	11	2
GCCACACCCC	Hpd	18	2
GCTATAATAA	Psmb5	11	2
AATGATAAAA	Nol5a	11	2
ATTAAAAAAA	Cte1	11	2
ATACAATAAA	Nutf2	11	2
GCCTCCTCCC	1200009C21Rik	18	2
TTTATATAAA	Cetn3	11	2
TTATGGAATT	Cd24a	11	2
GGGTTTTTAT	Nsep1	11	2
CAGCAGATGC		5	2
GTTGGGTGCA	2510019J09Rik	23	2
GGCTTTGGTG	Rps26	23	2
GGCTCCGGGG	B930052A04Rik	5	2
ATTCTTTATA	Cdc42	5	2
TCCCTGTGGT	4921524J17Rik	5	2
TAGGGGCACT	6720460F02Rik	5	2
GAATTTTATT	Snrp116-pending	18	2
AAGTTTTCAG	Ppp4c	5	2
GAGGCTCACA	9430038I01Rik	23	2
TCTGTTTCCT	Odf2	5	2
GGCTGCATTA	Zfp216	5	2
TGGTTTCTGG	9830169C18Rik	5	2
GCTGCAGAGT	-	5	2
TGGTTGCTAG	-	5	2
ACTTGTTTTC	Fgf15	5	2
ACCCAAGCAT	-	18	2
AACCAGCAAA	Wbp1	11	2
TAATAAAGTG	Stoml2	18	2
TCCTTTTCTA	B930052A04Rik	5	2
CTGCATAGAT	Nsep1	5	2
AGGGTGGCGG	Rpl12	5	2
TTTGATTTAT	2010004J23Rik	5	2
CTGCCACGTA	Fgf15	5	2
GCCTCCTCCT	2010203J19Rik	5	2
TGGGTGCTGG	-	5	2
ATCACAGAAT	Tuba2	5	2
TCTCCTAGAG	Rps4x	5	2
GACTTGGCCC	Rps3	5	2
TCCTCACGGG	Tuba1	5	2
CAATGCTGCC	Rpl23	5	2
TGGTTGCTGG	Padi2	5	2
CCAGAGCCAG	Tubb5	5	2
GGCCGCGTTC	Rps17	5	2
GCTGGTGGCT	Rps3	5	2
TCTGTACGCA	edr	5	2
TGGTTACTGG	-	5	2
TGCTTGGTTT	Rpl32	5	2
GCCGAGGAAG	Rps12	5	2
CAACAAAACC	Ubb	5	2
AGGCCACAGC	Rpl19	5	2
GCGGCAGGCG	9930016O13	5	2
CCCTCACCCG	Tubb5	5	2
TTGGCCAGGC	Tuba1	5	2
AAGGCACAAT	-	5	2
GAGTGGGCTT	Rpl31	5	2
GACCCCAAAA	Eef2	5	2
TCTGCCAATT	2410006H16Rik	18	2
CGGTAGATGC	Hspcb	5	2
CAAGTTTGCT	Eef1a1	5	2
ACTCCGGTCT	E130301L11Rik	5	2
TGCCGCCAGT	Rps29	5	2
GGCCCTTGCT	Vasp	5	2
GCATCTTCTG	Stmn1	5	2
TGCAGCCCAT	Rps26	5	2
ACAATGTCAA	Gdap1	5	2
CAAAGGGAAT	C630001O05Rik	5	2
ACAAAACTAG	Eef1b2	5	2
TTCAATATTA	Rps3a	5	2
AAGCTTTGAG	Eef1a1	5	2
ACACAATTGT	5730442P18Rik	5	2
TGCCAGGGTG	Ppia	5	2
TCTTCCCCTC	Rpl26	5	2
ACGTCTTTGT	Rps3a	5	2
TGGTCCCACC	Ccnd1	5	2
GCTCGTACAA	H3f3a	5	2
GAGCTCCAGC	Eif4ebp1	5	2
ATTTTCTTTA	Tpt1	5	2
ACCTTGAAAC	3100001N19Rik	5	2
ATCAAGGGTG	Rpl9	5	2
CTGCTGGCCC	Ccnd1	5	2
GCAGCAGGCA	2810442I21Rik	5	2
GCAGAGACAT	Ssrp1	5	2
TCGTCATCCG	Rplp2	5	2
TCCTTTCACA	MGC25352	5	2
TTTTATGTTT	Rpl32	5	2
CCAACTGTAG	Rps17	5	2
CCACGAGGTG	Tmsb10	5	2
TGTGTTGAGA	Eef1a1	5	2
CTGGAGCCAA	Eef1a1	5	2
AAAAACAATC	Nat3	5	2
GCTGGTGCAG	Usmg5	5	2
GAGTCCTAGA	Fads2	5	2
GGCTTGCCAG	Eef1a1	5	2
CTGGAGGACA	Htatip2	5	2
CTGAGTCAAG	Pgk1	5	2
CTATGTGGGC	4632411J06Rik	5	2
AATGGAGTCA	Tpt1	5	2
AACGGTGTAT	1110003P13Rik	18	2
TTTTTTTTCC	Tpt1	5	2
TGCTCTGGTC	A730011O11Rik	5	2
CCCTCACCCA	Tuba1	5	2
GTGATGGCCA	Rpl23	5	2
ACGATTTATT	Six3	18	2
TTACTGTCCT	Zik1	18	2
ACCCATATTC	Capri-pending	18	2
ATCAATAAAT	Dcamkl1	5	2
CCACCTGCAC	Hspa8	5	2
TTCCAATACA	AI314668	5	2
TGGTCGCTGG	Rabggta	5	2
AAATAAATAC	Prdx2	5	2
TGGATGCTGG	Mapre1	18	2
TTCCTTCAGT	Ube2r2	5	2
ACAGTCTATG	2600009P04Rik	5	2
ACCGTGTGCC	2700097O09Rik	18	2
AGCTCTGTAG	Rpl17	18	2
ACGCATCTGT	Ina	18	2
TGCCAGGCAC	Tubb5	5	2
TGCAAGGAGT	Cdkn1c	5	2
GTGGCTAACA	Drim-pending	18	2
CCGTGGGCAT	Rpl21	5	2
AAACTGGAAT	Actg	18	2
TGGTTGCTGA	-	5	2
ACATTGAAAA	Cdc42ep4	5	2
TAACTTTAAG	Olfm1	18	2
CTGCCAACTT	Cfl1	5	2
CGGCCTGCTA		5	2
ACGTGGCGCA	Calm1	5	2
GACCAAACCT	Ddx16	18	2
TTTGTCAGAT	D3Wsu161e	5	2
ATCCTGGCTA	9130414A06Rik	5	2
ACCTTTTCGA	Rps23	5	2
TTATTGATAG	Rbpsuh	5	2
TGGAAGCAAG	1810030M08Rik	5	2
TGGTTGCTTG	-	5	2
GAAAGGCCAC	Evl	18	2
GGGGGCATAG		5	2
GGTCACCAGG	-	5	2
CGCTGGTTCC	2010203J19Rik	18	2
AATTCGTATG	Rpl21	5	2
TGCAGCAAAA	-	5	2
TGGACCTGGG	Cdc42ep2	5	2
AACAGGTTCA	Rps25	23	2
CATCAGATAG	Atoh7	23	2
TTGGTTTCAA	2310067L16Rik	23	2
TGCACAGTCC	BC026432	23	2
AATTAATCAA	2700083E18Rik	23	2
TGTTCTTTCT	Psme4	5	2
AGTATGCGCC	Leprotl1	5	2
ACCAAGGCAA	5031434M05Rik	5	2
TGGCTGCTGG	D430024F16Rik	5	2
GGTGTTTTGT	D930019F10Rik	5	2
TGGTTGTTGG	-	5	2
GAGAGGATAA	Rps3a	5	2
TGTGGAAAGA	Snn	5	2
TGGGGCAGGC	9430023B20	5	2
ATGATGGTAG	E230024E03Rik	12	2
TAGAAGAATG	-	12	2
TCTTCCTGTG	Rpl7a	5	2
GTGATTCCAC	Fbxo30	5	2
GAAAATGAAA	Gcnt2	5	2
TGCACAGCTT	Ncdn-pending	12	3
CGTTTAGCAA	-	12	3
AAAGGAGTTA	-	12	3
GAAGGAGTTA	-	12	3
GGCATCTCTT	Galnt4	12	3
TAATAAGCTT	D4Bwg0593e	12	3
CGTGCTATCG		12	3
AAGCTCAAGA	Ppp3cb	5	3
GAATATCTTG	Jak2	12	3
TGGCCCATAC		12	3
GACTGACCCT	Gabrb3	12	3
CAGTTTTTAT	-	12	3
TATAGTCTTT		12	3
CTGACCTCCA	Hba-a1	12	3
GTGGATGATT	2810442O16Rik	12	3
CGTGCTATCA	Rims2	12	3
TTGACCTCCA	Tm9sf2	12	3
TTCCACTATG	Gapd	12	3
TTGCCCTCCA	4930432B10Rik	12	3
ATTTTCACTT	Rps3	12	3
CATCCTATCA	-	12	3
TCCTACAGTG		12	3
CTCCACTATG	-	12	3
TTTTTCATTG	Xbp1	12	3
TTTCTCATTG	-	12	3
TGGTTTTTGT	Col3a1	12	3
TCCCATTGGG	Gprk5	12	3
ACTTTCAGTT		12	3
GGAAATGAGA	-	12	3
ATCATACAAG	A830010M20Rik	12	3
TATGTTTTTC	Lox	12	3
TATGCAGATT	Fgfr2	3	3
AAAAATGAGA	C3ar1	12	3
ATTTACAGTT		12	3
TGTGCTATCA	-	12	3
TGTAGTCTTT	Cdk7	12	3
TGTGTTTTTC	-	12	3
TAAAATGAGA	-	12	3
GTTTTCAGTT	Pigb	12	3
GTGAATTCAG	Mal	12	3
ATGCTGGAGG	Satb1	12	3
ATTTTCAGTT		12	3
GAAAATGAGA	425O18-1	12	3
TATCCTATCA		12	3
AATGGGTGTT	Gpx1	12	3
GTGCACCTGA	Hbb-b1	12	3
GAAAATGATA	Amd1	12	3
GGAGATCTTT	Rnf25	12	3
ATCTGTCCAT	Armet	12	3
TGTCCTTCTT	Rps24	12	3
TATGTCTTTC	MGC18737	12	3
AACTGACCCT	-	12	3
TGTACTCTTT	-	12	3
TCCTTAACCA	Acas2	5	3
GAATATGGCA	D15Bwg0759e	5	3
TCATCTTCAG	Rplp1	5	3
CCTGACCTAA		12	3
AAGGGGTGTT	-	5	3
TAGTTGCTGG	A230020K14Rik	5	3
TGTTTGCTGG	-	5	3
GAGGGATGTT	D530033C11Rik	5	3
ATGTTTGTGC	4833422F24Rik	5	3
AACCATCACT	Tpt1	5	3
AGGGAGAGGA	Timeless	5	3
GGGTAGGAGA	Sbk-pending	5	3
TTCCTGCTAC	9130414A06Rik	5	3
ACAAAACCAA	Il15ra	12	3
GTGTCTCTTC	Lincr-pending	5	3
AAGGAGTTAC	Sui1-rs1	11	3
GGATTTGGCC	Shyc	11	3
ATTAATTTTG	Rbmxrt	5	3
GAGAAAAAGA	2310030N02Rik	5	3
AAAATGTACT	Ranbp1	5	3
GTGGTTTATT	-	5	3
GGTTTTAACT	Npc1	5	3
GCTCTAGTCT	-	5	3
TGATTGCTGG	9930021D14Rik	5	3
TTTCAAATAA	Tacc2	18	3
GCTTGACCTT	Hsd17b11	3	3
CTTCCTGCCG	9430015G10Rik	18	3
TACATCAAAT	E130112H22Rik	23	3
GTGCTGGTAA	Snrpd2	18	3
ATGTTCTGAC	Rfc3	18	3
TAATTATTGG	2610301I15Rik	18	3
GCATAGTACT	Rpl30	18	3
GTATTCCCCT	Pabpn1	18	3
GAGAAGTCTG	Prdx4	18	3
CAGTTTAAGT	Foxn4	23	3
CGCTGTATTC	Cks2	23	3
TTCAATGGTG	Ranbp1	23	3
GAGCAGAGCG	1110007F05Rik	3	3
TTTGCTCGAT	Rbm6	18	3
TTTATTTCAT	Shfdg1	18	3
ACCGACAACT	Twg-pending	18	3
TTTTATGTTA	Spag5	18	3
CTGCACTTTT	Mcmd7	11	3
GCCCACATCC	2510015F01Rik	23	3
GAATAGTAAT	1110013J05Rik	23	3
AGACACAAAT	2310032N20Rik	5	3
GTCTCAGCAG	Atp5c1	5	3
CAGATGATGC	Rpl7	5	3
AATACTTTTG	1200009K13Rik	23	3
AAGAAACCAG	Nme2	23	3
TACTTTAGCG	Golph2	23	3
ACTTCAGACT	Abcf2	23	3
ACACTACCAG	C330012H03Rik	11	3
CAGATTTAGG	1100001I22Rik	23	3
CCCCAGCCAG	Rps3	23	3
ACCCGCACTT	Risc-pending	23	3
ACATCATAGA	Rpl12	23	3
TAAGCACAGG	-	9	3
GCAAGAGAGA	Glul	3	3
GCGAGGAGTG	Rnf5	10	3
GGCGGGGCCC	-	6	3
CATCATTCCG	AI314180	17	3
GTTTCTGTGA	1810008A18Rik	17	3
ACATTTACAA	Ddxx-pending	20	3
AGATGTGTAT	-	6	3
CTCTATTTAA	Atp6v1f	17	3
GGAAGATGGA	Cdipt	17	3
GGAAGGTGGG	BC027342	17	3
GAACAGAACC	AA408140	17	3
TTTGTACAAA	Fbxl12	6	3
CTAGCTAAAT	Sfrs14	17	3
TAAGCACAGG	-	9	4
GCAAGAGAGA	Glul	3	4
GCGAGGAGTG	Rnf5	10	4
GGCGGGGCCC	-	6	4
CATCATTCCG	AI314180	17	4
GTTTCTGTGA	1810008A18Rik	17	4
ACATTTACAA	Ddxx-pending	20	4
AGATGTGTAT	-	6	4
CTCTATTTAA	Atp6v1f	17	4
GGAAGATGGA	Cdipt	17	4
GGAAGGTGGG	BC027342	17	4
GAACAGAACC	AA408140	17	4
TTTGTACAAA	Fbxl12	6	4
CTAGCTAAAT	Sfrs14	17	4
CCTGCAAGGA	Copg1	6	4
CAGGGTCTGG	B230331P10	6	4
ACTGTGTCTT	Pak3	19	4
GGGGCTCTGT	Pias3	6	4
GGAAGGAGGG	1110007L15Rik	19	4
GGCTCCCTGC	Clpp	6	4
TGAGTTCGCT	6330527O06Rik	6	4
CAGACTATAA	5330414D10Rik	6	4
CATTTCCCAA	5730402C02Rik	6	4
AAAAAAAAAG	Tm4sf1	6	4
AGTACTCGAA	Stk25	19	4
TTTACCAAAA	2310047O13Rik	19	4
GAGCCTGTAA	1110031M08Rik	6	4
AGGCTTCTTA	4733401O11Rik	6	4
TACGTTTCTA	Gabt1	6	4
TTAACTCTGT	-	19	4
TCTTAAATAT	Dld	17	4
TGAAACACTG	Pdcd4	19	4
AGGGGGCTTT	Psk1-pending	6	4
GTGTTTGAAA	Cltb	17	4
TGTGGGAACC	1810031K02Rik	17	4
AAGATTATTT	1500032A09Rik	17	4
GGATTTTGAT	Fabp7	6	4
AATAAAAGAA	LOC216019	6	4
CAAATGATAA	2810408E15Rik	17	4
AGAGGCAGCA	1110007F23Rik	17	4
TTTACAAATA	BC033609	17	4
TTGTTCCAAT	Ncor2	17	4
TTAACCAACT	D130059P03Rik	17	4
AAATAAAAAT	Ccr9	17	4
CTGCACTCCT	Fbxw5	19	4
TCAACTTAAA	Dfy	19	4
TGTAATGATT	6430526J12Rik	6	4
CAGTTGCAAT	Neurod1	6	4
TCGAAATAAT		6	4
TGAATGTGAA	-	6	4
TGTGATGTCA	Wars2	19	4
TGAAAAAATA	1810054O13Rik	6	4
TGTTTCACCG	Idb1	6	4
GCCCTGCTGG	Mknk2	17	4
AGGGCAGAGG	2010008E23Rik	17	4
GACAGCCTTA	Smc4l1	17	4
ACCATTCTTC	Rpgrip1	17	4
CAGCATAAAT	Dip3b-pending	19	4
CTGAAATTGT	Trip4	19	4
ATGGAGGAAA	Ftsj	19	4
GCAGTATTCT	5033414D02Rik	17	4
TTATATGTGG	Vipr2	17	4
TAGAGTGTAA	-	17	4
TACATATCTG	Smc6l1	17	4
GCGTTTGGAG	2700075B01Rik	19	4
AAAAATGTGG	1500011D06Rik	20	4
ACTCGGATGC	Ndufb2	16	4
ACCACTGATA	D6Ertd772e	16	4
ACAGCTGCCT	Gnat2	10	4
AACGTCCCCA	D4Wsu53e	10	4
CGCCACCACG	1300013D05Rik	10	5
TCACTAACCC	4930430E16Rik	10	5
CCAGCGGAGC	0610037N01Rik	16	5
GGCAGCCCAG	2210013K02Rik	19	5
TTTGTGGTTG	Crym	6	5
GGGTGGGGTG	4930415M08Rik	6	5
TCTAACCTCA	Pcsk4	6	5
TTTTCAGTGG	Scamp1	6	5
CAAGAGGCAC	Mgea5	13	5
CACTGTCCCT	D0H4S114	13	5
AGAGACAAGG	Ndr1	6	5
CCCAACGGGG	Tsix	6	5
CAATTTTTCT	Hmgn3	19	5
TTCGCCCTCC	1110001A03Rik	6	5
TGCTGAGATC	Meg3	6	5
GGAGCAGGAC	Abca2	6	5
ACCACTAAAC	Crx	6	5
TCTTGGCTTC	-	6	5
TATGTGGTTT	Sat	6	5
CTTCCCCTCC	B830010L13Rik	6	5
GGCACTCATA	D7Wsu87e	6	5
CATTCAAAAA	Npy	6	5
GCAGAAAGCA	Cdgap	6	5
TAGCAATTGA	5730412N02Rik	6	5
TGTCAAGGTT	4930597A01Rik	6	5
AGACGGATGT	5530400B01Rik	6	5
ACAGGTCCAC	1500041O16Rik	6	5
GAGACATTTC	Nr2e3	6	5
GGAGAGGGGA	-	6	5
GATGCGTTGT	Nr2e3	6	5
GGCAGACTGT	A930011O12Rik	24	5
TGAACCTTAT	3322402L07Rik	24	5
TTAAAGTCTT	Ap3m2	19	5
AGCCCAATTA		6	5
AATGGGGAGT	Trap100-pending	19	5
TCAGGCTGCC	Fth	16	6
AGCCCTCTTC	D5Bwg0860e	10	6
AGCACCTGTC	2310036D04Rik	10	6
TAGATTGAGG	Mtap2	16	6
TTGGTAGCCG	Sfrs4	10	6
ACTGCCCTCC		10	6
ACCTCCAGGC	AI790651	10	6
GAGCCCCTTG	Ensa	16	6
GCTCCCACCT	AA589632	16	6
GGGCGCCAAG	AB030198	16	6
GCCAGAAAAA	Klf9	16	6
CAAGTGGTAC	-	24	6
TCCCTGTACA		10	6
TAGTTGAGGT	Gapd	15	6
AACAATCTGA	9130022B02Rik	15	6
GTGAACGTGC	Rpl44	9	6
TCTCTGAGGT	3110013H01Rik	23	6
GTGAGTGTTT	1110038H03Rik	11	6
AAGTTCAGAA	Npm3	15	6
ATGGCGGAGG	Myh3	9	6
GCGGTGGCAG	Rpl27a	15	6
GCGAAGCTCA	Rps25	15	6
CAGTTGGTTG	E1bap5-pending	15	6
AAGATCAAGA	Efemp1	15	6
GGGTAGCTGG	Pabpc1	15	6
GACCGTGGTG	Ewsh	9	6
GATGGCATCG	Hdgf	9	6
TTGCCTTCCC	Uble1b	9	6
CAGGTGAGCG	6720465F12Rik	9	6
AGGACAGCAA	Myln	9	6
TTTCTCAAAA	1810003N24Rik	23	6
GTGGCTCTCA	Adam17	7	6
AAAATAAAAC	Mcmd6	11	6
TTCAACACTT	1300011C24Rik	11	6
GATGTGGCTG	Eef1b2	11	6
CTTAAGGATC	1200009K13Rik	11	6
TGGATCAGTC	Rpl19	11	6
TGTAGTGTAA	Rps8	11	6
GATTTCTGTC	Gng5	11	6
ATGTCTCAAA	Tuba2	11	6
TTTGGCCCCT	Ak2	18	6
AGGCATTGAA	Nutf2	11	6
CCAGAACAGA	Rpl30	11	6
TTTGCTACAA	Eif3s6	11	6
ATTCTCCAGT	Rpl23	11	6
GGTAAGTGTG	Birc5	11	6
AACAATTTGG	Rpl9	7	6
TAAAGAGGCC	Rps26	11	6
CTTACATTTC	Lmnb1	11	6
AATTGGGTCT	1700020L11Rik	15	7
GATGATGAAG	AU041707	15	7
CACAAACGGT	Rps27	23	7
AAACATTGGG	1810073M23Rik	15	7
GATTTGGTAG	Anp32b	15	7
CCACTTACTC	Rab2	9	7
TGGGCATCCA	Rpl26	9	7
GAAGGAGGAC	Ssb	9	7
GGTCACACTA	4430402G14Rik	10	7
CTGCACCAAG	Bat8	9	7
CCCTACTTCA	H19	9	7
CTGCTATCCG	Rpl5	23	7
TATCTGTCTA	Set	15	7
AAAAACAAAA	Mfap1	15	7
CAAAAAAAAA	Dkk3	9	7
CTCCCTGTTG	Ppid	15	7
CCATTTGATT	B230112C05Rik	15	7
AAGGCAAAGA	3100001N19Rik	9	7
CTTTCCCTGC	2210415K03Rik	23	7
GTGGCTCATA	Rabggta	7	7
ATTGTACCAG	Crabp1	15	7
AAGCCGCAGG	Fbl	9	7
TAGCTAAGGA	9430065L19Rik	15	7
TCCCCATTAA		9	7
AGAGAGTGAG	Serpinf2	9	7
GCTGCAGTTG	Mod1	15	7
ACTATTTTTA	Sfrp2	15	7
ACAGTTAAGC	Efnb2	15	7
GCTGGAACTG	Rpo1-4	23	7
CGTTCTTAGT	Peg12	15	7
ATGGATAAAG	Eya2	15	7
AGAGTTCAGA	Hspd1	15	7
ATGATGAGGA	Crabp2	15	7
GAGGAGAAGA	Rpl3	15	7
CAGTTTAGTT	Hmgcs1	15	7
TTTAATAAAG	Hbb-y	15	7
TCAGGCGAAT	Sfrp2	15	7
CTAGGTGTCA	Grb10	15	7
ACCAGCTATG	Hba-x	15	7
ATGCCCTCAA	Sfrp2	15	7
AGGGCATAAA	Sfrp2	15	7
GGAACAACCC	-	15	7
TGACAGTCAA	Mscp-pending	15	7
AAAGCACTGA	Epcs3	15	7
AATTGGGCAG	Kif4	15	7
AAAACATCTC	Nedd4	15	7
GTTTCAGTTC	2610301G19Rik	15	7
TTGGTAAATG	Set	15	7
GTATAGCCTA	Stk12	15	7
ACCTGGTAGG	AL022610	15	7
GTGGTCCATA	-	15	7
TATTGGAGGC	Phgdh	15	7
AATCCTGTGG	Rpl8	15	7
GGCTGTACTG	D930050A07Rik	15	7
TTCTGGGCTC	Pnp	23	7
GATTCCGTGA	Rpl37	23	7
TCTACAAGAA	Hspcb	23	7
AAGGTGGAAG	2510019J09Rik	23	7
AAGTCACCAG	Igfbp4	23	7
ATCCGAAAGA	Rpl28	23	7
TTTTTGATGA	Eef1a1	15	7
TTAAGAGGCG	Nasp	15	7
ACCAAGATCT	Rps19	15	7
GCTACTGAAT	Pcna	15	7
TAACCGTTTT	Grb10	15	7
GTTGCTGAGA	Rpl10	15	7
TGGAGGCTCC	A730027B03Rik	15	7
GCCTTTATGA	Rps24	15	7
GATGACACCA	Rps28	9	8
CAAGGTGACA	Rps2	9	8
TCTGTGCACC	Rps11	9	8
GGGCCCAACT	Cript-pending	16	8
TGACCGGCTG	Acat1	16	8
TTTTTGGCCC	-	0	8
CTCTGTTTTC	Ndufs5	16	8
GAAAGAAAGC	Ppp3cc	10	8
GGGTTCTGAC	Anp32e	16	8
TCCCACAGTT	Eno2	24	8
AGCCTGAACA	Snrk	24	8
GTTGAGGTTT	D4Wsu53e	16	8
CCCCCCGTCA	1110001M20Rik	16	8
TACATTGCAC	Cadps	24	8
GCCTCCTATC	5730403B10Rik	24	8
CACTTAGAAC	Elovl4	24	8
TAGAGGGCAA	MGC31216	10	8
TTCTTTCCGC	Mbnl	16	8
AGGCAGGCCG	Gltscr2	10	8
CTGCTGGTGG	Rabac1	10	8
TGTCATCTAG	Lamr1	10	8
GCACTAGCTG	Pgrmc1	16	8
TAAAGCCGAT	2010109N14Rik	24	8
GCGGCGCCGC	Scand1	24	8
TGCCTTCTCT	Acadvl	24	8
TAGACAAAGG	Adarb1	16	8
GACACTCAAT	-	24	8
GTGATGCAAG	0610006O14Rik	24	8
TTGGATTTAA	2700023J09Rik	24	8
TCACCTGTGG	Acox1	19	8
GCTGCATAGC	Rpgrip1	24	8
ATCCGCACCC	Calm3	24	8
GAGGCTGTGG	Akr1e1	16	8
ACCCTGCTGT	D10Bwg0629e	10	8
GGTGGTGCTT	Slc25a4	10	8
CCATCCTACC	-	16	8
TAATGTCCCT	Ndr3	10	8
GAACCAGTTA	2900052J15Rik	24	8
TGTTCGTCCT	-	24	8
CAGTGGAAAG	4921514I20Rik	10	8
AGCCGCCTTC	1110030H18Rik	10	8
GCGTTGGTCT	Pm5-pending	16	8
GGGGACGCAT	MGC38179	16	8
TCTAAGTACG	D4Wsu53e	16	8
TCTGCCCTCT	Snap91	24	8
CCGATAGAGT	BC004004	10	8
TGCCCGTACA		10	8
TGATGGTACT	Cd59a	10	8
GGACACTGTA	Camk2d	24	8
CAGCCTCAGC	5730450N06Rik	24	8
AAAGATAACT	6330407D12Rik	24	8
ACTTAGTGGC	Fbxo9	24	8
GGCGAGGAAG	Rhpn1	24	8
GTGTTTCAGC	A930010E21Rik	24	8
GCTTGCTTCA	1500011K16Rik	16	8
CTGATGTGAA	2900046C06Rik	16	8
CAAACAGTGA	BC003498	16	8
AATGAGTTGC	AW494535	16	8
CACGACCTCA	Ptprr	16	8
TGTGGGGCCC	C030002N13Rik	16	8
GTAGACAGCA	Lztfl1	16	8
ATCAAAAAAA	Tia1	16	8
TAGGCCGGAG	Scgf	24	8
AAGGTCTGCC	Gpx4	24	8
GCGGGTGGGG	Pkd1	16	8
TCTGCACCTC	Eef1a2	24	8
CTAACTAGTT	E330013K21Rik	16	8
AACGAGGAAT	Aldrl6	8	8
GTCCTGACCC	Bai1	16	8
CTTTGTAGTG	Ppp1cb	16	8
TGCCCATCAG	D9Wsu20e	16	8
GGAGGTCCTG	5031436O03Rik	24	8
ATGGCCGTAG	Ubh1	24	8
AAATCTCCAA	AF233884	24	8
CAGCTGTGTT	Jak3	24	8
CCCTGACTGT	2610037P13Rik	16	8
TTGTGAAGCA	-	24	8
GACCACAAAA	Cacna1f	24	8
AGGACGGAGG	Fln29-pending	24	8
AGTTGAGTAC		24	8
CTTCTTTCTG	Gas6	24	8
ACCGGTATTT	Prkcb	24	8
GCGGCACAGT	2610022K04Rik	16	8
CGTCTGTGGA	Atp6v0c	24	8
CTGATGTCAT	AW112037	16	8
AGAGCGAGGG	Gnao	24	8
GGCACCGCAG	0610010K14Rik	24	8
TGCTCTGGAG	3110010F15Rik	24	8
ACCTGACCAG	Arih2	24	8
GTTTCATTTT	A830039N20Rik	24	8
ATTTAAGAAG	Csda	24	8
CCCCCAATTC	Vamp2	24	8
AACTTGCAAT	4930555L11Rik	16	8
TGACTGGGAG	1620401E04Rik	24	8
CCTTGCTCAA	Cst3	24	8
TGGGACTCAC	Cckar	16	8
AATAAAGCCA	Sncb	24	8
TAATAGCTAG	1110017O22Rik	24	8
AAATACCTGA	Rbp3	24	8
TTGAACTGCC	-	24	8
AGGGAAAAAA	Kpna6	24	8
TGAGTGGACA	Mmp24	16	8
GGGCACAACT	Chga	24	8
CTGAGGAAGT	Sparcl1	24	8
GTAGTGGAGC	Itm2c	16	8
TGTGACGCTG	Cart-pending	24	8
TCAGAGGCCT	Cplx1	24	8
GTAATCCTGC	2810425F24Rik	8	8
GGGAAGTCTG	Prdx2	24	8
GCACGACCTG	Sncb	22	8
GCCTCAGTTC	-	24	8
GTACTTGGCT	Sv2b	24	8
GAAACCCCGC	Rasa3	8	8
GTCGCCAATG		24	8
TACCTTTGTC	Bid	24	8
CCAGAGGCTG	AI467606	8	8
GATATTCTCA	1810013B01Rik	8	8
GCGCAGGCTC	9030624B09Rik	8	8
GAGAAGTGTG	Pkm2	8	8
TACCATCTTC	Sdhc	8	8
GCCACCGTCC	Nedd4	8	8
GGCTTTGGTC	Rplp1	8	8
TCAGGGTAGA	Tpm1	8	8
GGAATTGCTG	2310044H10Rik	8	8
GCAGAGCTCG	Itgb4bp	8	8
TTTCAGTTCG		8	8
GCGGCCTGGT		8	8
TACGCACATC	Myo1h	8	8
GGGCTGCTCC	1200017E04Rik	8	8
GGAGTGCCTT	6330442E10Rik	8	8
TTCCAGTCTT	Mrpl45	8	8
TCCCTGACTT	Mlp	8	8
ACAGGGTTGG	2410016F01Rik	8	8
GGGTGGCCCA	Rps13	8	8
GGGTGTCTCA	Ech1	8	8
TCGCTGCTGC	Gak	8	8
GGTCAGTCGG		8	8
CCGACGGGCG		8	8
ACCCGCCGGG	Stk16	8	8
AGCTTGATTA	2410011G03Rik	8	8
GAAGTCGGAA	B130017I01Rik	8	8
AATGGATGAA	2310075G12Rik	8	8
AGAGGTGTAG		8	8
TCAGCAGAGG	Gfer	16	8
GCCGTTCTTA		8	8
GCCGCCTGGG	D7Wsu87e	24	8
GAATAGGGGT	Eno2	24	8
GTGTGAGAAT	A930019C19Rik	24	8
GGAGGGTGTG	Ppap2c	16	8
GAGATGAAAT	Chrna6	16	8
CCTCCAGGTT	Ptges2	16	8
GCCTGCCCTG	1500011L16Rik	24	8
GGGCAGTGCC	Opn1sw	24	8
GCTCTGACTG	5730495N10Rik	24	8
GATGTGTAAA	-	24	8
TGAGCTCTGC	G630049C14Rik	24	8
GATGTGTACG	Git2	24	8
TGGAATAAAT	Mdm1	24	8
CTCTCAAATT	1700008G05Rik	24	8
TTTTCCCTTC	Stx3	24	8
TGGGTCTGGA	-	24	8
CCCAGGCTGT	-	24	8
ATCCGCTCTG	AI875142	24	8
GCAGTCGTTT	Rps14	24	8
AGCAGCTCCT	Gnb2	24	8
AGGCGGAACG	Ltf	24	8
AGCATTCCTC	Sag	22	8
CACCCGCAGC	Hgs	22	8
ACTCTGCTGT	D030051B22Rik	24	8
GGAGGTTTCA	2610020C11Rik	24	8
TGTGTCTGTG	1200008N06Rik	24	8
TTTCCATCTC	A930003A15Rik	24	8
CGATGCACTG	4732477C12Rik	24	8
GAAGTCCAGT	A930008A22Rik	24	8
ATTGGCCCCA	Plekhb1	22	8
GCTGCCTTGT	-	24	8
GCATACCGTT	A930021G21Rik	22	8
AAGAGAAACC	Pcp4	24	8
ACCTTATTAA	Cygb	24	8
ACCCGGCTAG		24	8
TCTATCCTTT	Pdc	22	8
GACTTGGACT	Ppef2	24	8
TTATGTATTA	-	24	8
ATGGGGTTGG	1700105P06Rik	24	8
TCTTGGTGAC	1700052O22Rik	24	8
ACAAGTGCTC	B430315C20Rik	24	8
TTCTAGCATA	Atp1b1	24	8
AGAGGACGGA	Madd	24	8
CTTTGATATC	Sag	24	8
TGGTGAGAGG	-	10	8
CTCCTGCCAT	-	24	8
GGGAAAAAAA	Dnm	24	8
GCCCCCCTCT	Atp1a3	24	8
GTTGGGAGCT	Syp	10	8
GCGGGGTCGC	Pcsk1n	10	8
TCCCCTTACA		10	8
GGGCACCCTT	Rbp3	21	8
GCTTTCTTAC	Apoa1	10	8
GAAGTGGAAG	1810009A15Rik	10	8
GACCACGTGG	Ap2a2	24	8
GAAGGGCTCA	Tulp1	21	8
CACCCTCTCA	Plekhb2	10	8
GCACTGCTGT	Hk1	21	8
CCTGTGGGTC	BC017634	10	8
GGGTAGCTGC	Hist1h1c	21	8
TCCCGGTACA		21	8
TATCTGAAAT	EsrrB	21	8
ACCAATGAAC	Tde1	10	8
AGGCTGCTGT		10	8
TGGCAGAAGC	4930583H14Rik	21	8
CCTGGCACTG	Scamp5	10	8
GGGTAGGGGT	Sv2a	10	8
TATCTCTCTT	Pdc	21	9
GGATAGAATT	Rp1h	21	9
ACGACCATCA	Grtp1	21	9
TGTATCCAGT	1110020M21Rik	21	9
GCTACAGGGA	Rom1	21	9
TTCAGGAAGG	Unc119h	21	9
CTCAATGAGT	1110030N17Rik	10	9
TCCCCGGACA		21	9
CTCTGGATTG	-	10	9
CCCAGTTCAC	9330161C17Rik	21	9
GAAGCGTGTG	Fscn2	21	9
GCCATCCCGG	1500016O10Rik	21	9
AAATCTGCCC	E330016A19Rik	21	9
CCTACTAACC	Aldo1	21	9
TTCCCTGAAG	Slc6a6	21	9
TCTGCTCTAA	1110003H09Rik	21	9
GATCTCTTGT	Pex2	21	9
AGGGCTGTGT	A930027K05Rik	21	9
AATGTGTATG	Abca8a	21	9
AACGGGAAGG	Mor1	21	9
GAATCAAAGC	-	21	9
GCTTCATTAT	-	21	9
TGGACCTTTT	Aldo3	21	9
GAGGGGAAGG	-	21	9
GTGTGCCAGG	Vtn	21	9
CTCCAGATTG	Rds	21	9
TTTCTGGAGA	Oc90	10	9
CCAGCTGAAG	Hcarg-pending	10	9
TCTCTCAGCC	Rho	10	9
CACCCAATAT	Guca1b	21	9
CTCGAGCCTA	Slc25a19	21	9
ATGAACACTG	Tuba1	21	9
ACCCTGGCTT	Tnfaip3	21	9
CTACTGCTTT	Drd4	21	9
GCAGAACCAG	9830112J03	21	9
CCAGGAAGTA		21	9
CTGTTTTTAT	2310046K10Rik	10	9
GCCTTGACCA	Cdc5l	10	9
AAATGTAAAT	Fyn	10	9
GTTCTGTCTT	-	10	9
AATTTCCTGA	Slc4a8	10	9
TTTAGACCAG	-	10	9
TGCTAGGCCC	1200009I24Rik	10	9
AAGACTTGAG	-	10	9
TCTCCATTTG	6330418D12	21	9
TATTTGTCTT	2610034M16Rik	21	9
GAACATTCCA	Akp2	21	9
ACGTGCGCTA	Gnat1	21	9
AAGACACCAA	Arr3	21	9
AGGCAAGGTT		21	9
ATTGGTGTCC	2610205J15Rik	21	9
GGCTTTCCAC	-	21	9
CTAGCCTGGG	A930019L04Rik	21	9
AAAGCAATTA	A930024O17Rik	21	9
GGAGTGGGGT	-	21	9
TCCCAGCATC	Rds	21	9
GTCGTCCTCT	2900052E22Rik	21	9
GGCGTCGTCA	Rds	21	9
TTTTACCTCC	Opn1mw	21	9
CAGGACACCT	Icmt	21	9
TCTCCAGGCG	Clu	21	9
AGCTGGGACC	Rho	1	9
TCTGGCTGGA	Rho	1	9
ACCTTGGCTG	Kcnj14	21	9
AGGCTTGCAG	-	21	9
GGTTATAATA	Sgk	21	9
TTGTCCCTCC	Gnat1	1	9
GAAGGTGTGC	Guca1a	1	9
CTCCAGTTCC	Abca4	21	9
TTCCTGATAG	Ids	21	9
TCTTGCACTG	2410003C09Rik	21	9
TTCTGAGTAT	5330410G16Rik	21	9
TCCGTAAATT	Pde6a	21	9
AAGGTGCACG	Dp1l1	21	9
GTCAAGAAGA	Rs1h	21	9
GTGTGTGCCT	Sag	21	9
GAGGAGTGGG	Gng13	21	9
GCTATCTTCA	Rcvrn	21	9
CACGGTGTGT	Cncg	21	9
CTGTTGGCTA	Rs1h	21	9
GGTTTCCCCT	Mpp4	21	9
ATGAATTGAG	2410038D05Rik	21	9
AAAGCACCCG	-	21	9
AGCGTCTGCA	Slc24a1	21	9
GCGACACCTG	Cds1	21	9
TACAAACACA	-	21	9
CTGGGACAGC	Osbp2	21	9
AGAACCGCTG	Sag	21	9
GTGCTGGTGG	Oprd1	21	9
GGCCAGGGCA	1700017I11Rik	21	9
AAACCCCACT	Rho	1	9
ACAAGTGTCC	Rho	1	9
GAAGCAAGCA	Npm1	21	9
AGAAGTCTGG		21	9
GCAGGGAGGA	Cplx4	21	9
ACCCTTTCAC	Slc16a1	21	9
CAGAGTTGGG	Rho	21	9
GGGACAGAGG	1110011D13Rik	1	9
CGCGCGCGCA	Slc25a12	1	9
CACTACCGCC	LOC234404	21	9
GACTGTCTAC	Cdkn2b	21	9
AACACACAGT	Rab5ef-pending	21	9
GAGGGTTGAC	-	21	9
ATAATGGACT	-	22	9
TCCATCCAGG	Slc12a5	21	9
TGATTGTGCT	2810031L11Rik	21	9
AGAGCTGGTT	Gng1	1	9
GCACACACTT	Slc2a2	24	9
TTGCTTTGAA	-	21	9
GACGACCAGC	Pcp2	22	9
GTAGCAAAAG	BC022744	22	9
GCTTTGGGTC	Pde6b	22	9
AATTCATTAA	Rho	24	9
TCCTTGCAAA	Pde6g	22	9
TCCTTGCATA	Pde6g	22	9
CAGAAAGGCA	-	22	9
CTCTCACAAG	LOC234586	22	9
GCGACTGGAA	Gnb1	24	9
TAGATTTCCC	Rdh12	22	9
GATGGCTGGA	-	24	9
GAAAATCAAA	Aipl1	21	9
GCAGGAGCTC	E330027P08Rik	21	9
AGCCCAAGGG	B930035K21Rik	21	9
TCTCTGAATG	Laptm4b	24	9
GGGCCTGCTC	-	21	9
AGACAAAAAA	5830471E12Rik	10	9
GATATTAAAA	Tnfsf13	10	9
GCAGAGATGG	1110007H10Rik	10	9
TCTCCGTACA		10	9
CTGGTTCCTT	-	10	9
TACCTATTAA	1200016D23Rik	10	9
TCCCTTATTA		21	9
TGTCTCTGTC	6030423D04Rik	10	9
AGACAGGGAA	Slc16a6	10	9
GCATTAGCCT	Acadl	10	9
TATGGCCTTT	Pdir-pending	10	9
TATTTTGTGG	Slc6a6	10	9
TATACATATC	A630059D12Rik	10	9
GGTGATGAGG	1500016L11Rik	10	9
GCTGCTGGGG	-	10	9
TCCTTATTAA	Eif3s6ip	10	9
ACTTACATTC	Slc38a3	10	9
CTAACTGATA	Bbs2	10	9
TCCAACCCAA	Hig1-pending	10	9
GGGCAGGGAG	Icmt	10	9
CCTGCTACCT	1110013B16Rik	10	9
GGGTTGGCCG	-	10	9
GGCCCAATGA	Slc31a2	10	9
TGGCAAATTG	A930004D18Rik	10	9
CCTGGTGCAG	Cog6	10	9
TATGTGTGCT	-	10	9
TCCCTATAAA	Brd7	10	9
AGGGGGGGTT	-	10	9
CCTGCTCTGG	Nrl	22	9
CAGAGTCAAA	Amy1	24	9
TCCCCTACAT	Sdh1	10	9
TCCCGTACAT		10	9
TCCTCGTACA		10	9
AGGAGCAAGC	D130054H01	10	9
TCCCTACTAA	-	10	9
TCCTATTAAG		10	9
TCCCTATTAG		10	9
TGACTGTGAG	9030603L14Rik	10	9
TAAGCAAGAG	Syngr1	10	9
TCCTCTCTCT	Copa	10	9
ACGTGGCAAG	1110008P08Rik	10	9
TCCCTATAAG	Brd7	10	9
GAGAGCAGCA	Guk1	10	9
CTGGTGGGCA	Rab11b	10	9
CTCCTAACCC	Lzf-pending	10	9
TCCCCGTCAT	Dr1	10	9
TCCCCGTACT	Dock2	10	9
GGCTGTCCTG	2610007K22Rik	10	9
GTGCTAGGAG	Actb	24	9
TCCCCGACAT		10	9
ACGCAGAGCT	Coq7	10	9
GAGGCGACAA	6330500A18Rik	10	9
TTTGGGGCTG	Atp6v0b	10	9
TCCCCGTGCA		10	9
CCGCCCCTTT	Ndr4	10	9
CGCGCTCTCT	A230070D14Rik	10	9
ATCCTGGTAA	Cpe	10	9
TAGCCTAGGC	1110033C18Rik	10	9
GAGGAGGGAG	5730419I09Rik	10	9
TGGCCAAGCC	Phc2	10	9
TCACTAAAGC	Glul	10	9
GGACAGGACT	2210403N09Rik	10	9
GCACCCTTGG	Thop1	21	9
AGCAGTGGCT	1300006O23Rik	10	9
TCCAGCTCTA	BC016632	24	9
GAATTGATGA	Scg2	10	9
GGTTTGCTCA	Napg	24	9
AGATCCAGCT	LOC226527	10	9
AGGTCCTCAG	Pip5k2c	10	9
TTCCTATTAA	-	10	9
TCCCTGTTAA		10	9
CCCCTATTAA		10	9
GGAGGCTTTT	Ddb1	10	9
GCCAGTTCTT	-	10	9
TCCCCGTAAT		10	9
TCCCCTGTAC	Eya3	10	9
CTCTTCCCCC	Pbp	10	9
TCCCCATACA		9	9
ATTGGGGTGG	6720463E02Rik	9	9
CTGCTAGCAC	2510029B14Rik	9	9
CCTCAGGGAT	Eg1-pending	9	9
TCCCCTATTA		10	9
ACCTGCATCT	Nnp1	10	9
TCCCTATTTA		9	9
TCCCCAGTAC		9	9
CACAGTTGTG	Gtl3	9	9
CTTCCCACTG	Ube2i	9	10
CCGCTGCGTG	Hes6	9	10
AGAAGGAGGT	Stmn1	9	10
AAGATCAGTG	Grcc8	9	10
CGCACCTCCT	Lhx2	9	10
TCTGCAAAGG	Hmgb2	9	10
GTGTTAACCA	Rpl15	9	10
TACGTGTTGG	Crygn	9	10
GGCCCACAGG	Nupr1	9	10
CAGTCTCTCA	2210402A09Rik	9	10
GCTCCACAGG	Tm7sf1	9	10
TGGAGCGTTG	Cdk4	9	10
AAAGCTACGA	Ier5	9	10
AGAATGGAGC	Cryaa	2	10
GATGACCAGG	Cryaa	2	10
GAGCTCAAAG	Cryba4	2	10
TTCTGCCCAG	Cryba1	2	10
GTTTCCAGGA	Crybb3	2	10
GGTGGCCTAC	Cryba2	2	10
GGTCGGCTAC	Crybb1	2	10
AGTGCCGGCG	Lim2	9	10
GATTTGTACT	Cryga	2	10
GATTTCTACT	Crygd	2	10
GATTTTTACT	Crygb	2	10
ATGGAGCTGA	Crygc	2	10
GCTTCATCTC	Cryab	2	10
CTGCAAAACC	Kif5c	9	10
TCATCTCCTG	Brd7	9	10
GAGCAGTTTC	Crygs	9	10
CAGTGGCACC	Crybb2	9	10
TAGAAACCAG	Carhsp1	9	10
GCCACCTTCT	9430093H08Rik	9	10
CTGTGCCCTC	Clic1	9	10
CAATAAAAAA	1700127B04Rik	9	10
AGGCCAAGAA	Vps16	9	10
TCCCTATTGA		9	10
CCTGTGGATA	5430432M24Rik	9	10
CCAGCAAATG	Rpa2	9	10
GGTCAGGGCA	9930016O13	9	10
ACGGAGCTGG	2410005K17Rik	9	10
GAGATGCTGG	Psmd13	9	10
TGTTCCAGCC	Idb1	9	10
CATCTAGAGG	-	9	10
GCCAGTACCC	1190005P17Rik	9	10
ATCGTGGCTG	H1f0	9	10
TGGCTCGGTC	Actg	9	10
CCTGTAGACC	Sfrs6	9	10
GACTTCTACC	1110014K08Rik	9	10
GTGAGTGGCG	Gldc	9	10
AATGACCTGG	2410129E14Rik	9	10
CTGAACATCT	Arbp	9	10
CCATCAGTGG	Cenpb	9	10
GCGTGGCAGG	Ankrd10	9	10
GTGCGTGGGT	D7Ertd753e	9	10
TGCCTATTAA		10	10
CCTACCAAGA	Rps20	9	10
CCTTTGAGAT	Rps5	9	10
AGAAGTTGCT	Top2a	9	10
AGCCACGGGG	Tead2	9	10
ACACAGGTCA	Eef1b2	9	10
CAAGTCTTCC	Snn	9	10
TTCCATTCCG	Mfge8	10	10
TCCCCGGTAC		10	10
CTCCCTCAGG	Pitpnm	10	10
CCAGCCTGAA	Atp1b2	24	10
GACTTGCCAG	-	10	10
TTCAGCTCGA	Rps7	9	10
CCTGATCTTT	Lamr1	9	10
CTCGAGTCTC	Pabpc1	9	10
TCCTTGAAAA	1700019I23Rik	24	10
ACAGCCCACC	Atp1b1	24	10
GGCTGGTGGG	Cgi112-pending	16	10
CTGGGAGTTG	-	10	10
GAAGTACGTC	2810031L11Rik	24	10
CTGGACACTG	1110012E06Rik	10	10
TCTGAAGACA	Cx3cr1	10	10
GATGCTCCTC	AI114950	10	10
CCCAGGCTCT	Tcfe3	10	10
GAAGATGAGC	Rab3a	10	10
GATTGTCAGA	Ier3	24	10
