# Supplementary material for: A Seriation Approach for Visualization-Driven Discovery of Co-Expression Patterns in Serial Analysis of Gene Expression (SAGE) Data
Source: PLoS One. 2008 Sep 12;3(9):e3205. doi: 10.1371/journal.pone.0003205 (PMC2527533; doi:10.1371/journal.pone.0003205)
Supplement: Figure S4 — Contig membership of transcription factors expressed in pancreas. (0.04 MB XLS) [file pone.0003205.s004.xls]

## Sheet: Sup_fig4
SAGE Tag	Gene Name	Contig
GATTTAAGAGTTTTATC	Pax6	1
AAGGAGCCTGTCTGCCC	Usp39	1
GTGAAATCCAGGTCTCG	Foxa2	1
TGATGTTCCACAGGTGC	Baz2a	1
GGCTGTGGAAATAAATC	Zfp524	1
CAGTTGCAATAAAAATA	Neurod1	1
TTATCTGTGTCACACCT	Myst1	1
GACAGTGGAGATGAGGC	Mbd2	1
GAAGTCCTCAGAAGTCT	Ets2	1
CAAACTTCTGTATCTGG	Phf20	1
TATACAAAGTAGAGATT	E2f6	1
AGAAGGTGGTTTGATTT	Bcl6b	1
GCCAGAAAAACAAACTC	Klf9	1
CAGGGAAGCAGTGTCAG	Mxd4	1
AGTGACGTTCTAATGTC	Rbpjl	1
GAAGGTAATTTTCTTCT	nt_039212	1
AATGGCCCTTAGCATTT	Xbp1	1
CAGTTGGTTGTAAATTC	Hnrpul1	1
GTTATTGATGAAGATAA	Psip1	1
CAAGGAGTCCCTGGGGC	Ggnbp1	1
GAACGCTGGGCCAAGAG	Rbm5	1
TAGTGTGAAAATGAGTT	Zkscan3	1
ATGGTCTGTCTGAAACT	Tada2l	1
GGCTCAAGATGAAACCT	Nfatc3	1
GGGAACCCCCATATCCT	Chd3	1
TAATAAGCACTTGCCTG	Mnt	1
GGTGGGATGTGCTAGCT	Rbak	1
AGAAACAGCAGGGCCTG	Bhlhb8	1
TACACGTTCTGACAACT	Nkx2-2	2
GATCTAGCTCAGAGACT	Rorc	2
AACGCTACCCAGTGGGA	Kin	2
AGTCTTGTGTATGGCAA	Pole4	2
GTTGACCTGCTAGTGAG	Carhsp1	2
TTATTGATAGTTCTTTT	Rbpj	2
GCGTCCAATCCGTGCAG	Pias4	2
AACTGGCTGGCACCAGG	Atf3	2
CCCCGCCGCGCCTTTGC	Zfpm1	2
GGGCGACCCGCCTCAAC	1700045I19Rik	2
CTTCTTTATTATTTTTT	Tox	2
AATGCAGAGGAGGACTC	Neurod1	2
TGTTGTAAAGTTTTCCT	Tox3	2
CTGAATTTATTATGACC	Etv1	2
GAATTCTTTTTCCTGGT	nt_039207	2
CTGCTATGCACCAAGAT	Foxa3	2
GCTGGCAGGGAAATGCC	Pknox1	2
GAGAGCGAGCGTGCGGA	Kcmf1	2
AGTTTTTCTTCGTTGTT	Plxna3	2
TTGAATAAATTTGTGAG	Lhx1	2
ATCTAGAGTTTGTTTTC	Zfp410	2
TCTCTCTGCTTGTTTTC	Rcor1	2
AACTTGGCAACTGAGAC	Zfp688	2
GCCTCCCCTTCCCACGC	Plxnb2	2
CCTCCTGCCCAGCTGAC	Tox3	2
GAAGACGACGAGGAGGG	Akap8l	2
TATACAAACCAACTGTT	Zfp710	2
GGATATGTGGTGTGTAT	Egr1	2
CTAACGCAGCAGTTGCA	Jun	2
TAGTTTTAACAGAAAAC	Foxa2	2
ACCTTCACACCAAACAT	Hnf4a	2
CGCGGACTAGCTGCGGT	Jund	2
TTGAGAATTCTTTCCCA	Rfx2	2
GGCTTGGTTTATACGAA	Camta2	2
ACAACCAAGAAGATCCC	Klf11	2
GTCACAGAGCTGGAGCC	Fos	2
ATGGCTCACAAACCTCT	LOC100047980	2
TGGAAAGTGAATTTGAA	Fos	2
GGCTCCCACTTTAATTT	Fev	2
CAGGGTTTCTGAGCTTC	Neurog3	2
TACGAGGAGCTCAACGC	Neurod2	2
ATGGAGAGACTAGGAAC	Rorc	2
CAGATAACTGTGCTGGT	Ctcf	2
TTTGCTCGATATAAAGA	Rbm6	2
GAGGGTACAGTGGCTCC	Ctcf	2
AACACCAGTGCCCAAGG	2310045N01Rik	2
GCTAGAACAGCTGTTCG	Prr12	2
AGCTTAGGGTGGCTTCT	Sox13	2
ATTTTGTGCAATTAACA	3930401K13Rik	2
CCCGCCACCCCTCTTGT	Usf2	2
GTCACATCTTCTGTACA	Srf	2
TAGAATCAAATATTAGA	Yy1	2
GCCCAGACTGGCCCAGA	Zfp106	2
AAGTATCAGCTATCAGA	Zbed4	2
CTGCTAAGCAGAAGCAA	Sf3b2	2
GGCCTCCCTTCCCAGTG	Rfx1	3
ATTTTCCAGGGCCAGAC	Zfp646	3
ATACCAACCAAGTGAGC	Zfp462	3
AAAATGTGGTTCTTGCA	Hey1	3
TTCCAGACGGATGCGGA	Zbtb17	3
TCGGCGGCGGCGGCCCC	Dek	3
GAGTCAGCATTATCACC	Hnrnpu	3
TAATGAGATTACCTCTG	Ascl1	3
GGACCAGACTCTGACTT	Foxm1	3
TCATCGCGGCTGTCTCT	Whsc1l1	3
CACTGGGTTGGCTGAGC	Hmga1	3
CGCACTGAGAATGTTAG	Klf6	3
GGATTTGTACCACAGTT	Zfp157	3
GTCTGGGTCAAAAGAGC	Srf	3
ATATTCAGACAGTTGCC	Lhx1	3
ACAGGTTGTGTGTGTGA	E2f3	3
ACATATTTGGAAAAAAT	Dr1	3
ACAAAATAACACTGTTG	Nr2f2	3
TGATGTTGTTCCAATGT	Plagl1	3
GGCCGTTCACTGTCCTT	Zfp106	3
AATAATGGCCATCACTT	Snai1	3
AAACTCAAATAAAGGGG	Hoxb7	3
AGTTTAGATTTTTAAAG	Ikzf5	3
GACTTCGAGGACGATTA	Zfp326	3
CAGCCTGAAATTACAAG	C79407	3
CAGAACAAGTTCTTGTA	Meox2	3
GCTCCCTCTCTCCTGGA	Hoxb5	3
TGGCCAAGTGGCAGAGT	Sox18	3
GTAAAATGCAAATAGAT	Twist1	3
CAATAATGAGGCTACAG	Irf5	3
GCAGCAGCGGCCGCCGC	Tbx2	3
GCCTGCTCAGCTAGCCG	Twist2	3
AAGCAGAAGAAACGCGA	Hoxb1	3
ATTTTCCAGGTGTCTTC	Ebf2	3
GACAAGATGTTCTTGAA		3
TACCATCTATCCTAAGG	Msx2	3
TGAACCAGGACTGTAGG	Neurod4	3
TTCCTGTGTCCACAAAC	Hdgfrp3	3
GCCAACAGCATTGCCAA	Prrx1	3
GCTGCCTTTGAATAAAG	Pax1	3
AGTGCCCTGACCTGGAC	Myog	3
TCCCCCGTGCACGGTTC	Hoxb6	3
GACAGACGCGCAGAAGG	Ets1	3
GTGGTAAGAGAAGCTCC	Lef1	3
AAACCTGAAGTGGCTGG	Tut1	3
GCCAACAGCATCGCCAG	Prrx2	3
CTGGTGCTTCACCAAGG	Msx1	3
CATAAAAGGGTCAAACC	Hoxa10	3
GCTTTGTACAGTAGATG	Foxc2	3
CCTGTTGCTCTCAGGTA	Hand1	3
GTGGTGGGCTTACTTCA	Cpz	3
TCCCGTCCCACCCCCCA	Hoxa7	3
CCCACCAGGCCCTCCCC	Tcf3	3
TACACAATCTTCTTACT	Pole4	3
CACTTGCCTCGATCCTC	Osr1	3
TCGCCGGGCGCCTGCCC	Pitx1	3
TACGTGGAAGTGTTCCT	Hoxa5	3
TCTGTGTGAAGGCTTTC	Pole3	3
GGAGGAGCGAAACCGAA	Hmga2	3
AGAAGTGTTTGGAGTTT	Hmgb3	3
TATAGATTGTCAGGGAA	Zfp281	3
TTCATTCTTAGATACCC	Hmga1	4
GAAAGCCAGGGTGCAGA	Gbf1	4
GAGTGAACCTCTGGGCG	Foxp1	4
ACAATAAACAAAACAAA	Zfp623	4
TGTATGTCTGGTTTTAT	Mum1	4
AAAGTATTTCTCCTGGA	EG245174	4
TGGAAAGCTTGCAGGAA	Nr2f2	4
TAAATAAATGAGGAACG	Zfp532	4
CTGACTTTTCCTTCCCT	Lin28	4
GTAGAAAATGAATGTGA	Msh6	4
CGCCACCACTGCCCGGC	Dnase2a	4
TAGCACTTGGCCCTGCT	Mxd3	4
ACCCCTGACCCCTTGTT	Bcl11a	4
TTAACCCACGGCAGTTC	Rest	4
TGCTAAAATAATAGACA	Zfp503	4
TGATGTATATTAAACTT	Id3	4
CCCCTCTTCCTTGTCTT	Hdgf	4
TATTGACTTAAATATTG	zfp507	4
CTTGTTACCTGGTTTTC	Zfp691	4
GGATGATGAAAACCTGG	Nr2f6	4
GGCAGTGGTTCATCAGC	Zfp593	4
GGTGTTGCTACCAGTCC	EG434179	4
TGACTCTAGTTACAGGA	9030612M13Rik	4
AGGCGATACAAGGAACT	Dnajc2	4
GGGAATGATGACAAGTC	Mll1	4
CCTGCCCCTCCTCCACA	Gata4	4
GTCAAGTTCCCAGCAAG	Klf4	4
CCTCGTCCCCGACTACA	Zfp771	4
TGTGTAGTGCGCCAGCG	Cbx2	4
CCTGCCGTTCTGGATTA	nt_039687	4
TGATGAGCAGCCTCCTG	Smarcc1	4
TGTTCCAGCCGACGATC	Id1	4
GGTAGAGAAGTTGTATG	Cdx2	4
GGGCAAGCCAGGGCCCA	Esrra	4
TTAAGACACATCTCTGG	Hnf1b	4
GATTTATATATAAATAT	Zfp384	4
AAGAAAGAAGATTGCTT	Hmgb2l1	4
AGACCTGTAATAAAATA	Ctcf	4
AGTGGTTTGCAGCTGAA	Sltm	4
CTCACTCTTTCTTCCCT	Mta2	4
TAGCAAAGATTTTAAAA	nt_039240	4
GGCTCGCCTGACGAGAT	Prdm4	4
CTGCTGACATATTCTGG	Tgif2	4
CAAAAAGGCAGAGTGGA	Matr3	4
CGCGTGGAACGCTCCAC	Zmat2	4
TATTTATAGTGTTTTAG	Smad3	4
ATGTCCTGATCGTGCAG	Nfatc4	4
AATGGCTGTTCTAAATC	Zbtb26	4
CCCGAACTGGCTGAAGT	Chd4	4
TGCTCTAGAAGTAAAGA	Zfp319	4
TATACTTTCTACCTAGT	Smad4	4
AAGAAGCCTCTAGTCCA	Zkscan17	4
TATAATCTGTGTTTACT	Matr3	5
TGAGCATACTTCACAGT	Smarce1	5
CCAAGTCAGGCCTGTAG	Ssrp1	5
TGTTTGGAGCTGTTGAA	Hmg20a	5
CTTTAAGAAGGCAAAAT	Creb3l1	5
TCTTCATCAAATTCCTC	Smarca1	5
TCTTTGAGTGTCCTTTT	Ccar1	5
GATGCTGACCTCTCCCA	Dpm1	5
TTGAAGACTTTTACTGA	Taf11	5
TATACACGAACCCTGGC	nt_039678	5
CAGCAGGACGGACTCAG	Pax4	5
TCCTTCCTGCCTGTGAA	Atf6	5
GATGGCATCGTCTACCT	Hdgf	5
TCCGGCACTAGAATCCC	Plagl2	5
GACCATACAAAGAGTGT	Patz1	5
GTTCCTAGGATCTCACT	Lass2	5
GAATTTTATACAGGTTT	Arid2	5
CTCATTGCCTTGCTGAC	nt_039185	5
CTTTGTTAGTAAAATTG	Hif1a	5
CAGAAGCTTTTCTGTGC	Peg3	5
CAAATAAGCTTAGGTAA	Satb1	5
GAAAAGTCCACACGGGA	Zfp637	5
GTTGCTGTTTTAGGCCC	Smarcc2	5
ATCCTTCGGAATCTTCA	Etv1	5
CAAATTTTACAGAGGTT	Klf12	5
GTGGCTCACAATCACCT	EG625347	5
GGGGCGCAAGGGGGAAG	Cbx8	5
CCCAGCCTCAAAGGCGG	Stat2	5
GACAGCACACACCAGTC	Creb3	5
GCTGTTTTGCTTGCTGC	Bach2	5
GCTTCCACGGGGGCGAG	Dpm1	5
TATCTATACATTTTTTA	Zbtb24	5
TGAGATGATACTGGGGC	Zfp113	5
GACTGCAAATGAGACCC	Elf3	5
TGCAAGCTGAAACCGCT	Pou3f4	5
GTTTTATCTAGCTTTCT	Bbx	5
GCTGTGTCTTCCTCTCT	Glis1	5
GGTTGATGACTGGGACA	Zfp707	5
CAGCTTCATCAATTTTT	Neurod1	5
ACAACATATTGCAAATG	Sox9	5
TCTCCAAGTGCATATGC	Stat4	5
GGTCCCCTTAGATATTC	Zfp446	5
AAGGTTTATCATCTTGA	Mterfd1	5
CAGCCAGGCCAGGATGG	Rbm5	5
TATCCAGGGGATCTGAG	E2f1	5
CAGACTGGAGTGGGGTC	Arid3a	5
GTGTGGCCAGCAGGAGC	Pias1	5
GGGGCACCTGTTCCTCG	Sf3b2	5
CATCTGAGGAGGAAGAG	Mterfd2	5
AAAGAAGCAGGATATCC	C79407	5
AGAGGACCCATACAGGA	Zfp90	5
CAGAGGAAGGGAGCTCA	Gpatch8	5
CGCCAAGCATTTTGAAG	BC050092	5
CCAAGAAACATTGAAGG	Mtf1	5
GTTTCTACTCTCTGACA	nt_039474	5
GTTCTGTGCAGATGCTG	Nfyb	5
TTTACTTGGATTTCAAG	Zfp143	5
GGTGTGTTGTTTCTATG	Cbx4	5
TTCTAACAGCCTAAATG	Klf4	5
GGTGGGCGGAGGATGCC	Baz2a	5
TAGGCCAAGTCTTGGCT	Zfp593	5
GTGACAGCTACTGAAGT	Chd4	5
GAGCTCGAAGAGGAAAA	Kin	5
TGGAGACAGTGGTTTTA	Ccar1	5
CAGTGGGCACCTGGTGA	Atoh8	5
CATTCCACATATTAAAG	Zfp326	5
AAGTGCGAGGGAGGTAA	Mphosph8	5
GAAGCCACTCAACTTGT	Zfp329	5
AGCTGCTGTTCGGGAGG	Arid4a	5
AGAGACGGCGGAAGGAA	Dmap1	5
CTACAGAGGAGTCTGGA	Trp53	5
TTCTCCACTTTCTGAGC	Zfp318	5
TGCAGGAGCTGGCGGGC	Chd4	5
TTAAAAGATAGATGGAG	Terf1	5
CATTACTATCAGGGTAA	Rbm6	5
CTGAAAACACTTGATCC	Dnajc2	5
ATCCTCAGTGCTACTTG	Zfp275	5
CCCTCAAGAAGTATGAG	Zfp768	5
TATCAGTTTTCCCCTAC	Meox1	5
TGCTTCCCAGAAAGGAG	Gpatch8	5
CTCAGGAAACTGTCTTG	Zfp553	5
GTAGGTCCTAGTGCTAC	Pole3	5
ATGTTCCCAGCAAGTAA	nt_039674	5
GGCCAGAGCTTATGTCT	Sall2	5
TTGCTGATCCTGATGTG	Zfp358	5
GAACTCAGCGGAGAAAG	Nkx2-3	5
AATGACTGCAAGCCTGG	Tcf21	5
GCTGCTACCTCACTCGT	Zfp280b	5
GACAATCACAGTGGTGG	Zfp326	5
GATATCTGAAGCCTTGT	Zfp260	5
TCAAGAAAGTACAGGAA	Smarcc1	5
CGTCGCCTTGTGCTTCG	Mbd4	5
GAGGACGATTGGAGAAT	Sox9	5
TTTGTTACAAAAAAGAA	Zfp503	5
GCTATGCTATTGGAGTT	BC050078	5
CCGGTCCGGAACACCGG	Mta3	5
TACATTACACCTATAAA	Dpm1	5
