# Supplementary material for: A Seriation Approach for Visualization-Driven Discovery of Co-Expression Patterns in Serial Analysis of Gene Expression (SAGE) Data
Source: PLoS One. 2008 Sep 12;3(9):e3205. doi: 10.1371/journal.pone.0003205 (PMC2527533; doi:10.1371/journal.pone.0003205)
Supplement: Figure S5 — Annotations enriched in contigs of transcription factors expressed in pancreas. (0.03 MB XLS) [file pone.0003205.s005.xls]

## Sheet: Sup_fig5
Contig1
GO-BP
Entity	Level	P-value
anatomical structure development	3	0.0015247
system development	4	0.00297862
organ development	5	0.0059132
modification-dependent protein catabolic process	9	0.0060241
anatomical structure morphogenesis	4	0.00962711
multicellular organismal development	3	0.0108003
biopolymer catabolic process	5	0.0125871
modification-dependent macromolecule catabolic process	6	0.0125871
protein catabolic process	6	0.0125871
cellular protein catabolic process	7	0.0125871
proteolysis involved in cellular protein catabolic process	8	0.0132391
catabolic process	3	0.0344405
macromolecule catabolic process	4	0.0351046
cellular catabolic process	4	0.0351046
cellular macromolecule catabolic process	5	0.0351046
proteolysis	6	0.0351046
GO-MF
small conjugating protein-specific protease activity	6	0.00796755
thiolester hydrolase activity	5	0.0085213
cysteine-type peptidase activity	5	0.0085213
hydrolase activity, acting on ester bonds	4	0.0090055
peptidase activity	4	0.0254155
hydrolase activity	3	0.0336603
Contig2
GO-BP
defense response	3	0.0220801
GO-MF
receptor activity	3	0.0212569
Contig3
GO-BP
multicellular organismal development	3	1.45025e-06
organ development	5	5.26202e-06
system development	4	1.32683e-05
anatomical structure development	3	2.96126e-05
pattern specification process	4	4.64175e-05
anatomical structure morphogenesis	4	0.000165261
organ morphogenesis	6	0.000968268
embryonic development	4	0.00726692
regulation of cell differentiation	5	0.00996539
embryonic pattern specification	5	0.00996539
segmentation	6	0.00996539
appendage development	4	0.0111364
negative regulation of developmental process	5	0.0111364
appendage morphogenesis	5	0.0111364
limb morphogenesis	6	0.0111364
negative regulation of cell differentiation	6	0.0111364
embryonic appendage morphogenesis	6	0.0111364
embryonic limb morphogenesis	7	0.0111364
neuron migration	8	0.0112274
establishment and/or maintenance of chromatin architecture	7	0.0144639
tissue development	6	0.0160914
chromatin modification	8	0.0246528
regulation of developmental process	4	0.0248637
Wnt receptor signaling pathway	6	0.0373499
skeletal development	6	0.0373499
somitogenesis	7	0.0373499
myeloid cell differentiation	9	0.0478992
vasculogenesis	9	0.0478992
blood vessel morphogenesis	8	0.0487387
organelle organization and biogenesis	4	0.0498398
GO-MF
transition metal ion binding	5	0.000239002
metal ion binding	4	0.00109997
cation binding	4	0.00109997
ion binding	3	0.00205623
transcription factor activity	5	0.0251763
RNA polymerase II transcription factor activity, enhancer binding	6	0.0458921
GO-CC
organelle lumen	4	0.00200273
chromosomal part	9	0.00391365
intracellular non-membrane-bound organelle	7	0.0314204
non-membrane-bound organelle	3	0.0319475
intracellular organelle part	7	0.0448245
organelle part	3	0.0468346
chromosome	8	0.0494198
KEGG
Adherens junction		0.042471
SwissProt
Developmental protein		2.02788e-10
Zinc-finger		0.00146495
Homeobox		0.00219212
Metal-binding		0.00311585
Zinc		0.00311585
Alternative splicing		0.00736849
Repeat		0.0217661
DNA-binding		0.0480972
Contig4
GO-BP
transmembrane receptor protein serine/threonine kinase signaling pathway	7	0.00295684
enzyme linked receptor protein signaling pathway	6	0.0106324
regulation of binding	4	0.0212454
regulation of signal transduction	5	0.0212454
negative regulation of biological process	4	0.0214421
negative regulation of cellular process	5	0.0214421
transforming growth factor beta receptor signaling pathway	8	0.0226121
regulation of transcription factor activity	8	0.0226121
gastrulation	6	0.0239046
negative regulation of metabolic process	5	0.0319984
negative regulation of cellular metabolic process	6	0.0319984
negative regulation of nucleobase, nucleoside, nucleotide and nucleic acid metabolic process	7	0.0319984
negative regulation of transcription factor activity	9	0.0390132
common-partner SMAD protein phosphorylation	9	0.0390132
establishment of localization	3	0.0418602
transport	4	0.0430139
KEGG
TGF-beta signaling pathway		0.000765948
Wnt signaling pathway		0.0365271
Adherens junction		0.0457016
Contig5
GO-BP
system development	4	0.000357079
apoptosis	8	0.00123352
death	3	0.00132724
multicellular organismal development	3	0.0013275
cell death	6	0.00143409
programmed cell death	7	0.00143409
regulation of apoptosis	9	0.00219484
organ development	5	0.00291172
anatomical structure development	3	0.00467852
pattern specification process	4	0.00491815
DNA metabolic process	5	0.0071522
chromatin modification	8	0.00781649
regulation of programmed cell death	8	0.0100803
positive regulation of programmed cell death	9	0.0115774
establishment and/or maintenance of chromatin architecture	7	0.0122485
chromosome organization and biogenesis	5	0.0128242
chromosome organization and biogenesis (sensu Eukaryota)	6	0.0128242
chromatin remodeling	9	0.0128726
anatomical structure morphogenesis	4	0.0202304
organelle organization and biogenesis	4	0.0287065
SwissProt
Apoptosis		0.00607703
Coiled coil		0.0062777
Chromatin regulator		0.0134117
Endoplasmic reticulum		0.0222825
Developmental protein		0.0363147
